# Supplementary material for: Impact of the SARS-CoV-2 Epidemic on Lung Cancer Surgery in France: A Nationwide Study
Source: Cancers (Basel). 2021 Dec 14;13(24):6277. doi: 10.3390/cancers13246277 (PMC8699699; doi:10.3390/cancers13246277)
Supplement: Supplementary file 1 [file cancers-13-06277-s001.zip]

Archive with 1 entries (1 files):
- cancers-1423163-supplementary.pdf
